# Supplementary material for: Critical evaluation of artificial intelligence as a digital twin of pathologists for prostate cancer pathology
Source: Sci Rep. 2024 Mar 4;14:5284. doi: 10.1038/s41598-024-55228-w (PMC10912767; doi:10.1038/s41598-024-55228-w)
Supplement: Supplementary file 2 — Supplementary Table S5. [file 41598_2024_55228_MOESM2_ESM.xlsx]

## Sheet: Sheet1
model	Fold	Expected Calibration Error	brier_score_loss	Lower 95% CI	Upper 95% CI	roc_auc_score	Lower 95% CI	Upper 95% CI
ResNet50V2	Fold_1	0.023521	0.073088	0.04694	0.099237	0.964669	0.950806	0.978533
VGG16	Fold_3	0.018101	0.067411	0.045349	0.089474	0.964269	0.957075	0.971464
VGG16	Fold_1	0.019249	0.064254	0.042733	0.085775	0.964129	0.95396	0.974297
J3_L2_D7_Inception	Fold_1	0.013991	0.057817	0.036227	0.079407	0.962253	0.9504	0.974105
VGG16	Fold_2	0.033681	0.074682	0.051991	0.097373	0.961753	0.952694	0.970812
J3_L2_D7_Inception	Fold_3	0.021675	0.072214	0.049421	0.095007	0.961001	0.949263	0.972739
J3_L2_D7_Inception	Fold_2	0.020064	0.06728	0.045014	0.089546	0.960971	0.947702	0.97424
ResNet50V2	Fold_2	0.012804	0.085495	0.060474	0.110516	0.955182	0.944841	0.965523
ResNet50V2	Fold_3	0.050548	0.099535	0.072483	0.126587	0.939093	0.922328	0.955858
InceptionV3_Up	Fold_1	0.148247	0.116821	0.098764	0.134878	0.911597	0.894254	0.92894
seresnet18	Fold_2	0.030307	0.09611	0.073409	0.11881	0.909837	0.892371	0.927302
seresnet18	Fold_1	0.051117	0.086334	0.064675	0.107992	0.9081	0.889227	0.926972
ResNet18	Fold_2	0.108414	0.13088	0.108188	0.153571	0.892129	0.872822	0.911437
ResNet34	Fold_2	0.121845	0.148447	0.122246	0.174647	0.889691	0.872787	0.906595
DenseNet-121	Fold_2	0.089705	0.107376	0.081048	0.133705	0.88772	0.867592	0.907849
ResNet34	Fold_1	0.078362	0.102126	0.075964	0.128288	0.882695	0.860981	0.904409
seresnet18	Fold_3	0.058281	0.099283	0.076242	0.122323	0.873891	0.85058	0.897201
ResNet18	Fold_3	0.028953	0.101728	0.078687	0.124769	0.868967	0.845796	0.892139
DenseNet-121	Fold_1	0.076929	0.103649	0.079848	0.127449	0.860051	0.833542	0.886559
ResNet34	Fold_3	0.091571	0.124578	0.09756	0.151595	0.85325	0.829993	0.876507
DenseNet-121	Fold_3	0.046159	0.110959	0.087393	0.134525	0.850778	0.821064	0.880491
MobileNet_V2	Fold_1	0.175578	0.158516	0.137921	0.179111	0.849893	0.828055	0.871731
ResNet18	Fold_1	0.078025	0.107997	0.08262	0.133374	0.848241	0.821489	0.874993
InceptionV3_Up	Fold_2	0.232472	0.188173	0.176231	0.200115	0.834977	0.810417	0.859537
MobileNet_V2	Fold_3	0.32598	0.239412	0.211584	0.267239	0.821955	0.799393	0.844517
NASNetMobile	Fold_1	0.062098	0.131108	0.100629	0.161587	0.820304	0.785268	0.85534
NASNetMobile	Fold_3	0.127203	0.157918	0.130702	0.185133	0.816354	0.787322	0.845387
LeNet5	Fold_2	0.179473	0.187234	0.158995	0.215473	0.816102	0.793098	0.839107
LeNet5	Fold_1	0.146995	0.149758	0.13233	0.167187	0.811185	0.787442	0.834929
MobileNet_V2	Fold_2	0.182112	0.167681	0.151068	0.184295	0.810409	0.788204	0.832614
LeNet5	Fold_3	0.233058	0.179455	0.167593	0.191316	0.802073	0.773088	0.831059
InceptionV3_Up	Fold_3	0.239456	0.181419	0.172123	0.190715	0.778389	0.748538	0.80824
NASNetMobile	Fold_2	0.117166	0.152422	0.120094	0.18475	0.771351	0.734368	0.808333
alexnet	Fold_3	0.305427	0.243345	0.241768	0.244922	0.5	0.5	0.5
alexnet	Fold_1	0.248087	0.220514	0.212555	0.228474	0.5	0.5	0.5
alexnet	Fold_2	0.202138	0.206965	0.193891	0.220039	0.5	0.5	0.5
Supplement Table 5: PlexusNet is comparable to the state-of-the-art-models like ResNet-50 and VGG16 while the PlexusNet-derived model is approximately 150 or 85 times smaller than these models
